# Supplementary material for: Splicing-Mediated Autoregulation Modulates Rpl22p Expression in Saccharomyces cerevisiae
Source: PLoS Genet. 2016 Apr 20;12(4):e1005999. doi: 10.1371/journal.pgen.1005999 (PMC4838235; doi:10.1371/journal.pgen.1005999)
Supplement: S1 Table — (XLSX) [file pgen.1005999.s016.xlsx]

## Sheet: Sheet1
Yeast Strains
Strain ID	Genotype	Reference
yJG001 (BY4742)	MATα his3Δ1 leu2Δ0 lys2Δ0 ura3Δ0	(Brachmann et al., 1998)
yJG002	yJG001 with rpl22aΔ::KANR	(Winzeler et al., 1999)
yJG003	yJG001 with rpl31aΔ::URA	(Steffen et al., 2008)
yJG004	yJG001 with rpl39Δ::KANR	(Steffen et al., 2008)
yJG005	yJG001 with upf1Δ::KANR	(Kawashima et al., 2014)
yJG006	yJG001 with rpl22bi::regΔ	This study
yJG007	yJG001 with RPL22A-(Myc)13	This study
yJG008	yJG002 with upf1Δ::KAN	This study
yJG009	yJG001 with rpl18bi::RPL22Bi	This study
yJG010	yJG002 with rpl18bi::RPL22Bi	This study
yJG011	yJG005 with rpl18bi::RPL22Bi	This study
yJG012	yJG008 with rpl18bi::RPL22Bi	This study
yJG013	yJG007 with rpl22bi::RegΔ	This study
yJG014	yJG001 with upf2Δ::KANR	(Brachmann et al., 1998)
yJG015	yJG001 with upf3Δ::KANR	(Brachmann et al., 1998)
yJG016	yJG001 with xrn1Δ::KANR	(Brachmann et al., 1998)
yJG017	yJG001 with ski2Δ::KANR	(Brachmann et al., 1998)
yJG018	yJG001 with edc3Δ::KANR	(Brachmann et al., 1998)
yJG019	MATa ura3-1, ade2-1, his3-11,5, trp1∆, leu2-3,112, can1-100	(Egecioglu et al., 2011)
yJG020	MATa rat1-1 leu2-Δ1 ura3-52 his3-Δ200	(Petfalski et al, 1998)
yJG021 (BY4741)	MATa his3Δ1 leu2Δ0 lys2Δ0 ura3Δ0	(Brachmann et al., 1998)
yJG022	yJG001 with rps21ai::RPL22B-reg	This study
yJG023	yJG001 with rps21aΔi87	This study
yJG024	MATa ura3 his3-11 leu2-3,112 trp1-1 can1-100 prp42::prp42HA/HIS3 rpo21::rpo21MYC/kanMX6	(Kotovic et al., 2003)
Plasmids
Plasmid ID	Name	Reference
pJG001	pUG23	(Singh et al., 2009)
pJG002	pUG35	(Singh et al., 2009)
pJG003	YEp24	(Lee et al., 2012)
pJG004	pJG001 with RPL22A(intronless)	This study
pJG005	pJG003 with RPL22A (intronless)	This study
pJG006	pJG002 with RPL22Bi (Full)	This study
pJG007	pJG006 except Δ7-152	This study
pJG008	pJG006 except Δ153-297	This study
pJG009	pJG006 except AS 5'Δ	This study
pJG010	pJG007 except AS 5'Δ	This study
pJG011	pJG008 except AS 5'Δ	This study
pJG012	pJG009 except Δ153-225	This study
pJG013	pJG009 except Δ226-297	This study
pJG014	pJG009 except Δ153-188	This study
pJG015	pJG009 except Δ189-225	This study
pJG016	pJG009 except Δ181-191	This study
pJG017	pJG009 except Δ192-211	This study
pJG018	pJG009 except Δ212-223	This study
pJG019	pJG009 except Δ191-211 UUCG	This study
pJG020	pJG009 except C187G U188A	This study
pJG021	pJG009 except Δ191-211 UUCG "Flip"	This study
pJG022	pJG009 except Δ191-211 UUCG "Scramble"	This study
pJG023	pJG009 except Δ191-211 UUCG Δbulge	This study
pJG024	pJG009 except Δ(Lower distal stem)	This study
pJG025	pJG009 except US Bulge AAAC	This study
pJG026	pJG009 except DS Bulge CAUU	This study
pJG027	pJG009 except +153-225	This study
pJG028	pJG009 except US Bulge UUCA	This study
pJG029	pJG003 with RPL22B (intronless)	This study
			Additional notes
			Cy3-labeled
Oligonucleotides			Cy3-labeled
Oligo Name	Sequence (5'→3')	Purpose*
RPL22B For2	GTAAACCTATATCGTTTCACAAATATCAACC	RPL22B RT-PCR
RPL22B Rev2	CCGTTTTCAGTTGGAGAGGAAACGTCA
TFC3 F2 Cy3	TGGTACTGACGATTTATCCTG	TFC3 RT-PCR
TFC3 Reverse	CACGCATGAAAGCACGAACTG
22B_RiboP_Fwd_Long	GACAACGCGAGCCGAATGGA	RPL22B riboprobe template synthesis
22B_RiboP_Rev	AATTAACCCTCACTAAAGGGAGAACGTTTGGAGCCATTGTGGT
RPL18B 3'UTR Fwd	GATCTAAGGGTTTCAAGGTG	RPL18B riboprobe template synthesis
RPL18B 3’ UTR R T3	AATTAACCCTCACTAAAGGGATGAAGTTATTATACATG
SCR1 Oligo	ATCCCGGCCGCCTCCATCAC	SCR1 oligoprobe
GFP F	ATGTCTAAAGGTGAAGAATTATTCACTGG	GFP riboprobe template synthesis
GFP R T3	TATTTGTACAATTCATCCATACCATGG
22Adel_Kan_Fwd	CTTTACCTGTACTTTACCGTTATCAAATTATAAACCACCAAAACAACAGATTAAGAAACA CGGATCCCCGGGTTAATTAA	Amplification of KANR deletion cassette for RPL22A
22Adel_Kan_Rev	AGGTTTAGAAGATTTTAATTATACAAAACTTATGCTCTATTTAAAATAATATTAATGAAT GAATTCGAGCTCGTTTAAAC
UPF1 UTR Check Forward	TTTGGGAGGGACACCTTTATACGC	Used on upf1Δ::HIS or upf1Δ::KANR gDNA to amplify deletion cassette for UPF1
UPF1 UTR Check Reverse	CATTGCAGTGCGCCGTAAAGAGTA
22ASplice_BamHI_Fwd_MET25	GCCGCCGCC GGATCC ATGGCCCCAAAC ACTTCCAG	For cloning RPL22A cDNA into pUG23
22A_EcoRI_Rev	GCCGCCGCC GAATTC TTATTCTTCGTCTTCTTCTT
RPL22Bi CORE F	CACAGTAAACCTATATCGTTTCACAAATATCAACCACAATGGCTCCAAACGAGCTCGTTTTCGACACTGG	To replace RPL22Bi with CORE
RPL22Bi CORE R	GAGGAAACGTCAACGGTTAAGGTTTTGATAACTTTTTGCTTTCTGGAAGTTCCTTACCATTAAGTTGATC
RPL22Bi into RPL18B F	CGATAACGTCTATTTGAAATTATTGGTCAAACTATACACTTTCCTAGCTCGTACGTTAATTTTCGTTCCTATG	Insertion of RPL22Bi into RPL18B locus
RPL22Bi into RPL18B R	CAAGAACAAAGCCTTCAAAACAACCTTGTTGAATGGAGCATCAGTACGACCTGTTACAGTTTTATGTTAGTAATCC
L22Bi CORE Fwd	TCTCGAAGTTACATTTTTATGTATTCAGCTATTCTGTATTTTAAAAATTC GAGCTCGTTTTCGACACTGG	Amplification and insertion of CORE into RPL22B intron
L22Bi CORE Rev	CTTCATATAGCTAGAGAAAGCGCATTGCCTCTGTTAAAGCTATAAGGGGT TCCTTACCATTAAGTTGATC
22Bi_RegΔ_Fwd	ACATTTTTATGTATTCAGCTATTCTGTATTTTAAAAATTCACACAGAGGCAATGCGC	Deletion of regulatory element in RPL22B intron
22Bi_RegΔ_Rev	CAATCACTTCATATAGCTAGAGAAAGCGCATTGCCTCTGTGTGAATTTTTAAAATACAGAATAGC
22A_YEp24_BamHI_Fwd	GCGCGCGCGGATCCTGCTCCCCTGACTCCTTCAAATGCC	For cloning RPL22A ORF into YEp24
22A_YEp24_EagI_Rev	GCGCGCGCCGGCCGGCGTAGACTTTTGTGCGGGG
22A_IntronDelete_Fwd	TTAAGAAACAATGGCCCCAAACACTTCCAGAAAGCAAAAGATTG	Deletion of RPL22A intron from ORF by side-directed mutagenesis
22A_IntronDelete_Rev	CAATCTTTTGCTTTCTGGAAGTGTTTGGGGCCATTGTTTCTTAA
22Bi_BamHI_Fwd	GCCGCCGCC GGATCC GTACGTTAATTTTCGTTCCT	Insertion of RPL22Bi into pUG35
22Bi_EcoRI_Rev	GCCGCCGCC GAATTC CTGTTACAGTTTTATGTTAG
22Bi_del7-152_fwd	TACTCTAGAACTAGTGGATCCGTACGTGCTATTCTGTATTTTAAAAATT	Deletion of RPL22B intron bases 7 through 152 by site-directed mutagenesis
22Bi_del7-152_rev	AATTTTTAAAATACAGAATAGCACGTACGGATCCACTAGTTCTAGAGTA
22Bi_del153-297_fwd	CATCTCGAAGTTACATTTTTATGTATTCATTACTAACATAAAACTGTAACAGGAATTC	Deletion of RPL22B intron bases 153 through 297 by site-directed mutagenesis
22Bi_del153-297_rev	GAATTCCTGTTACAGTTTTATGTTAGTAATGAATACATAAAAATGTAACTTCGAGATG
22Bi_del153-225_Fwd	GGATTCCATCTCGAAGTTACATTTTTATGTATTCATGATTGTTAATAGCAGTA	Deletion of RPL22B intron bases 153 through 225 by site-directed mutagenesis
22Bi_del153-225_Rev	TACTGCTATTAACAATCATGAATACATAAAAATGTAACTTCGAGATGGAATCC
22Bi_del226-297_Fwd	TGCGCTTTCTCTAGCTATATGAAGTTACTAACATAAAACTGTAACAGG	Deletion of RPL22B intron bases 226 through 297 by site-directed mutagenesis
22Bi_del226-297_Rev	CCTGTTACAGTTTTATGTTAGTAACTTCATATAGCTAGAGAAAGCGCA
22Bi_del153-188_Fwd	CCATCTCGAAGTTACATTTTTATGTATTCATTAACAGAGGCAATGCGCTT	Deletion of RPL22B intron bases 153 through 188 by site-directed mutagenesis
22Bi_del153-188_Rev	AAGCGCATTGCCTCTGTTAATGAATACATAAAAATGTAACTTCGAGATGG
22Bi_del189-225_Fwd	ATTTTAAAAATTCACCCCTTATAGCTTGATTGTTAATAGCAGTAGGCC	Deletion of RPL22B intron bases 189 through 225 by site-directed mutagenesis
22Bi_del189-225_Rev	GGCCTACTGCTATTAACAATCAAGCTATAAGGGGTGAATTTTTAAAAT
22Bi_d181-191-Fwd	TGTATTTTAAAAATTCACCCCACAGAGGCAATGCGCTTTCTC	Deletion of RPL22B intron bases 181 through 191 by site-directed mutagenesis
22Bi_d181-191-Rev	GAGAAAGCGCATTGCCTCTGTGGGGTGAATTTTTAAAATACA
22Bi_d192-211_Fwd	CTGTATTTTAAAAATTCACCCCTTATAGCTTTACTAGCTATATGAAGTGATTGTTAATA	Deletion of RPL22B intron bases 192 through 211 by site-directed mutagenesis
22Bi_d192-211_Rev	TATTAACAATCACTTCATATAGCTAGTAAAGCTATAAGGGGTGAATTTTTAAAATACAG
22Bi_d212-223_Fwd	CTTTAACAGAGGCAATGCGCTTTCTAGTGATTGTTAATAGCAGT	Deletion of RPL22B intron bases 212 through 223 by site-directed mutagenesis
22Bi_d212-223_Rev	ACTGCTATTAACAATCACTAGAAAGCGCATTGCCTCTGTTAAAG
22Bi_d191-211_Fwd	CTGTATTTTAAAAATTCACCCCTTATAGCTTTCTAGCTATATGAAGTGATTGTTAA	Deletion of RPL22B intron bases 191 through 211 by site-directed mutagenesis
22Bi_d191-211_Rev	TTAACAATCACTTCATATAGCTAGAAAGCTATAAGGGGTGAATTTTTAAAATACAG
22Bi_UGtet_Fwd	TTTTAAAAATTCACCCCTTATAGCTTTCGAGCTATATGAAGTGATTGTTAATAG	Closes lower distal stem of regulatory element with UUCG tetraloop by site-directed mutagenesis
22Bi_UGtet_Rev	CTATTAACAATCACTTCATATAGCTCGAAAGCTATAAGGGGTGAATTTTTAAAA
22Bi_c187g_t188a_Fwd	ATTTTAAAAATTCACCCCTTATAGGATTAACAGAGGCAATGCGCTTTCTC	Mutates apical bases of lower distal stem by site-directed mutagenesis
22Bi_c187g_t188a_Rev	GAGAAAGCGCATTGCCTCTGTTAATCCTATAAGGGGTGAATTTTTAAAAT
22Bi_UGtet_StemFlip_Fwd	CAGCTATTCTGTATTTTAAAAATTCACCCCTATATCGATTCGTCGATATTGAAGTGATTGTTAATAGCAGTAGGCCAGAC	Flip regulatory stem by site-directed mutagenesis
22Bi_UGtet_StemFlip_Rev	GTCTGGCCTACTGCTATTAACAATCACTTCAATATCGACGAATCGATATAGGGGTGAATTTTTAAAATACAGAATAGCTG
22Bi_UGtet_StemScramb_Fwd	CAGCTATTCTGTATTTTAAAAATTCACCCCTGAAAAACTTCGGTTTTTCTGAAGTGATTGTTAATAGCAGTAGGCCAGAC	Scramble regulatory stem by site-directed mutagenesis
22Bi_UGtet_StemScramb_Rev	GTCTGGCCTACTGCTATTAACAATCACTTCAGAAAAACCGAAGTTTTTCAGGGGTGAATTTTTAAAATACAGAATAGCTG
pCORE-R22-For	GAATACAGATTGGCCTTCTACCAAGTCACTCCAGAAGAAGACGAAGAAGAAGACGAAGAAGAGCTCGTTTTCGACACTGG	Amplify CORE for insertion into RPL22A ORF
pCORE-R22-Rev	TTTAGAAGATTTTAATTATACAAAACTTATGCTCTATTTAAAATAATATTAATGAATTTATCCTTACCATTAAGTTGATC
RPL22A_F2	CCAAGTCACTCCAGAAGAAGACGAAGAAGAAGACGAAGAACGGATCCCCGGGTTAATTAA	Amplify MYC tag for insertion into RPL22A ORF
22A_13Myc_Rev2	CAAAACTTATGCTCTATTTAAAATAATATTAATGAATTTAAAGTGGCGCGAATTCACTAG
KanMX_Int434_Rev	GTCGCACCTGATTGCCCGAC	Check for KAN/CORE cassette integration
RPL22B_pre-mRNA_T3_Fwd	AATTAACCCTCACTAAAGGGAGAAAAAACACCGTAGCACAGTAAACC	Amplification of template for in vitro transcription of RPL22B pre-mRNA
RPL22B Rev3	CGTCAGCATCTTCAGGGGTG
22B_YEp24_BamHI_Fwd2	GCGCGCGCGGATCCTGCTCCCCTGACTCCTTCAAATGCC	For cloning RPL22B ORF into YEp24
22B_yEP24_EagI_Rev2	GCGCGCGCCGGCCGGCGTAGACTTTTGTGCGGGG
22B_IntronDelete_Fwd	CAACCACAATGGCTCCAAACACTTCCAGAAAGCAAAAAGT	Deletion of RPL22B intron from ORF by side-directed mutagenesis
22B_IntronDelete_Rev	ACTTTTTGCTTTCTGGAAGTGTTTGGAGCCATTGTGGTTG
RPL22Bi Int Fwd	AGTGGATTCCATCTCGAAGTTAC	For amplification of RPL22B intron
RPL22Bi Int R	AAATGTCTGGCCTACTGCTATT
RPS11B Int F	AGCAGGACCTCGAATGATTG	For amplification of RPS11B intron
RPS11B Int R	TCAACATTTCTCCGTGGTTACA
TEL-VI: 269500-523 F	GCGTAACAAAGCCATAATGCCTCC	For amplification of non-transcribed telomeric region of chromosome 6
TEL-VI: 269637-614 R	CTCGTTAGGATCACGTTCGAATCC
RPS21Ai_3UTR_Fwd	CGTTCAGACTAATAGGTAACTGACG	For RPS21A 3'UTR riboprobe synthesis
RPS21Ai_3UTR_T3_Rev	AATTAACCCTCACTAAAGGGAGATTTGCTCGGGGGTTTCTCAG
22Bi Reg Elem T3 F	AATTAACCCTCACTAAAGGGAGAAGTGGATTCCATCTCGAAGTTAC	Amplification of template for in vitro transcription of RPL22B intronic regulatory element. The RPL22Bi Int R primer was used as the reverse primer for this purpose.
*A blank field indicates the oligonucleotide serves the same purpose as the one preceding it
